# Supplementary material for: Elucidation of the Antimycobacterial Activity of D-Form Human Lactoferricin 1–11 (D-Form hLF 1–11) Against Mycobacterium smegmatis Through Proteomics and Imaging Analysis
Source: Antibiotics (Basel). 2026 Jun 15;15(6):607. doi: 10.3390/antibiotics15060607 (PMC13296235; doi:10.3390/antibiotics15060607)
Supplement: Supplementary file 1 [file antibiotics-15-00607-s001.zip]

Archive with 2 entries (2 files):
- supplementary file-Table S1.pdf
- supplementary files-Figure S1-Figure S2 & Table S2.pdf
